# Supplementary material for: Assessing Spatial Accessibility to Medical Resources at the Community Level in Shenzhen, China
Source: Int J Environ Res Public Health. 2019 Jan 16;16(2):242. doi: 10.3390/ijerph16020242 (PMC6352203; doi:10.3390/ijerph16020242)
Supplement: Supplementary file 1 [file ijerph-16-00242-s001.zip › S3.xlsx]

## Sheet: Sheet1
Community ranks by bed accessibility			Community ranks by doctor accessibility			Community ranks by nurse accessibility
District	Community	Bed_accessibility	District	Community	Doctor_accessibility	District	Community	Nurse_accessibility
Baoan	民主	0.509677	Baoan	民主	0.336408	Baoan	民主	0.410836
Baoan	和平	0.597279	Baoan	和平	0.387464	Baoan	和平	0.468584
Baoan	和一	0.597988	Baoan	和一	0.394942	Baoan	和一	0.474755
Baoan	沙一	0.599757	Baoan	沙一	0.39535	Baoan	沙一	0.475574
Baoan	朗下	0.627422	Baoan	朗下	0.413297	Baoan	沙三	0.508786
Baoan	共和	0.631096	Baoan	共和	0.414495	Baoan	朗下	0.520767
Baoan	沙三	0.637744	Baoan	沙三	0.415729	Baoan	共和	0.522604
Baoan	碧头	0.665325	Baoan	燕川	0.433603	Baoan	新和	0.533024
Baoan	江边	0.665325	Baoan	新和	0.43944	Baoan	沙二	0.543218
Baoan	新和	0.676011	Baoan	沙二	0.442619	Baoan	东塘	0.544317
Baoan	步涌	0.678855	Baoan	东塘	0.443206	Baoan	燕川	0.547992
Baoan	沙二	0.682971	Baoan	碧头	0.444661	Baoan	碧头	0.554785
Baoan	东塘	0.685942	Baoan	江边	0.444661	Baoan	江边	0.554785
Baoan	燕川	0.698208	Baoan	步涌	0.447467	Baoan	步涌	0.558575
Baoan	沙浦围	0.714511	Baoan	茭塘	0.470013	Baoan	茭塘	0.569405
Baoan	茭塘	0.716798	Baoan	沙浦围	0.473384	Baoan	沙头	0.584341
Baoan	沙四	0.727338	Baoan	机场	0.475261	Baoan	大王山	0.588351
Baoan	溪头	0.727338	Baoan	沙四	0.475279	Baoan	沙浦围	0.591784
Baoan	机场	0.733683	Baoan	溪头	0.475279	Baoan	机场	0.592682
Baoan	沙头	0.739473	Baoan	沙头	0.477968	Baoan	沙四	0.594408
Baoan	大王山	0.746393	Baoan	大王山	0.481521	Baoan	溪头	0.594408
Baoan	蚝二	0.749909	Baoan	蚝二	0.497585	Baoan	蚝二	0.622968
Baoan	蚝一	0.753166	Baoan	蚝一	0.498207	Baoan	蚝一	0.623942
Baoan	辛养	0.753166	Baoan	辛养	0.498207	Baoan	辛养	0.623942
Baoan	蚝三	0.762736	Baoan	蚝三	0.49948	Baoan	蚝三	0.625592
Baoan	蚝四	0.762736	Baoan	蚝四	0.49948	Baoan	蚝四	0.625592
Baoan	塘尾	0.797292	Baoan	罗田	0.499858	Baoan	沙浦	0.634876
Baoan	沙浦	0.79957	Baoan	沙浦	0.511483	Baoan	罗田	0.637361
Baoan	万丰	0.802763	Baoan	塘下涌	0.514218	Baoan	塘下涌	0.637899
Baoan	红星	0.807379	Baoan	红星	0.523347	Baoan	万丰	0.643991
Baoan	塘下涌	0.807645	Baoan	洪桥头	0.524536	Baoan	塘尾	0.644435
Baoan	衙边	0.820493	Baoan	衙边	0.526646	Baoan	洪桥头	0.649559
Baoan	罗田	0.821207	Baoan	万丰	0.532594	Baoan	红星	0.64991
Baoan	坣岗	0.823242	Baoan	塘尾	0.532956	Baoan	衙边	0.655744
Baoan	洪桥头	0.823394	Baoan	坣岗	0.537098	Baoan	坣岗	0.669472
Baoan	沙井	0.824181	Baoan	沙井	0.537755	Baoan	沙井	0.669942
Baoan	马安山	0.826173	Baoan	后亭	0.546937	Baoan	后亭	0.676667
Baoan	新田	0.840128	Baoan	花果山	0.551171	Baoan	马安山	0.679674
Baoan	后亭	0.859481	Baoan	山门	0.55868	Baoan	花果山	0.680532
Baoan	花果山	0.866075	Baoan	松岗	0.559325	Baoan	新田	0.683721
Baoan	松岗	0.86829	Baoan	东方	0.560223	Baoan	山门	0.688621
Baoan	东方	0.875816	Baoan	松涛	0.561752	Baoan	松岗	0.694302
Baoan	山门	0.877564	Baoan	马安山	0.567137	Baoan	松涛	0.70695
Baoan	松涛	0.87944	Baoan	桥头	0.568522	Baoan	东方	0.70762
Baoan	楼岗	0.899355	Baoan	新田	0.57038	Baoan	桥头	0.7134
Baoan	桥头	0.911984	Baoan	楼岗	0.572941	Baoan	楼岗	0.722
Baoan	黄埔	0.948478	Baoan	黄埔	0.604339	Baoan	黄埔	0.751178
Baoan	稔田	0.952541	Baoan	后瑞	0.617603	Baoan	稔田	0.764138
Baoan	后瑞	0.963701	Baoan	稔田	0.624209	Baoan	凤凰	0.766368
Baoan	凤凰	0.969231	Baoan	福围	0.644307	Baoan	后瑞	0.766531
Baoan	上星	0.999004	Baoan	凤凰	0.645789	Baoan	福围	0.794397
Baoan	福围	1.01324	Baoan	南昌	0.650256	Baoan	南昌	0.798275
Baoan	南昌	1.02401	Baoan	上星	0.654012	Baoan	上星	0.799467
Baoan	潭头	1.0255	Baoan	福永	0.669083	Baoan	福永	0.820212
Baoan	新二	1.0255	Baoan	潭头	0.675053	Baoan	潭头	0.830611
Baoan	福永	1.05503	Baoan	新二	0.675053	Baoan	新二	0.830611
Baoan	上寮	1.07431	Baoan	聚福	0.698406	Baoan	聚福	0.855891
Baoan	新桥	1.08721	Baoan	草围	0.705932	Baoan	白石厦	0.866176
Baoan	黄田	1.09617	Baoan	浪心	0.708884	Baoan	黄田	0.877011
Baoan	聚福	1.09852	Baoan	白石厦	0.709149	Baoan	草围	0.877825
Baoan	草围	1.11436	Baoan	新桥	0.710556	Baoan	新桥	0.882915
Baoan	白石厦	1.1172	Baoan	上寮	0.711926	Baoan	上寮	0.883955
Baoan	福中福	1.14769	Baoan	黄田	0.713284	Baoan	固戍	0.884588
Baoan	固戍	1.16447	Baoan	福中福	0.73255	Baoan	福中福	0.887787
Baoan	三围	1.17615	Baoan	固戍	0.736521	Baoan	浪心	0.905529
Baoan	浪心	1.17727	Baoan	三围	0.749096	Baoan	三围	0.921253
Baoan	兴围	1.19899	Baoan	怀德	0.757231	Baoan	怀德	0.931767
Baoan	怀德	1.19914	Baoan	兴围	0.762006	Baoan	兴围	0.935353
Baoan	富华	1.25778	Baoan	富华	0.798139	Baoan	鹤洲	0.991636
Baoan	黄麻布	1.31066	Baoan	鹤洲	0.80492	Baoan	富华	0.993151
Baoan	鹤洲	1.33143	Baoan	应人石	0.837756	Baoan	铁岗	1.03143
Baoan	铁岗	1.34639	Baoan	铁岗	0.838833	Baoan	利锦	1.04352
Baoan	利锦	1.3471	Baoan	龙腾	0.853424	Baoan	黄麻布	1.0565
Baoan	劳动	1.39543	Baoan	黄麻布	0.859762	Baoan	应人石	1.05832
Baoan	应人石	1.42735	Baoan	利锦	0.860459	Baoan	劳动	1.08729
Baoan	永丰	1.43582	Baoan	上屋	0.889896	Baoan	龙腾	1.10829
Baoan	钟屋	1.44321	Baoan	官田	0.901167	Baoan	永丰	1.11729
Baoan	龙腾	1.45044	Baoan	劳动	0.904387	Baoan	共乐	1.12681
Baoan	共乐	1.45879	Baoan	罗租	0.915171	Baoan	龙珠	1.12681
Baoan	龙珠	1.45879	Baoan	共乐	0.917329	Baoan	臣田	1.12745
Baoan	臣田	1.46054	Baoan	龙珠	0.917329	Baoan	官田	1.13077
Baoan	上屋	1.48645	Baoan	臣田	0.920094	Baoan	上屋	1.13094
Baoan	河西	1.48974	Baoan	钟屋	0.926285	Baoan	钟屋	1.13499
Baoan	渔业	1.51439	Baoan	永丰	0.929395	Baoan	河西	1.14719
Baoan	官田	1.52623	Baoan	河西	0.932165	Baoan	罗租	1.16514
Baoan	盐田	1.53124	Baoan	布心	0.937104	Baoan	布心	1.16617
Baoan	河东	1.53172	Baoan	渔业	0.955991	Baoan	渔业	1.18637
Baoan	罗租	1.54371	Baoan	水田	0.9596	Baoan	蚝业	1.19242
Baoan	龙腾	1.55123	Baoan	盐田	0.97693	Baoan	河东	1.19959
Baoan	西乡	1.55256	Baoan	蚝业	0.981697	Baoan	盐田	1.20724
Baoan	庄边	1.55514	Baoan	桃源	0.986891	Baoan	水田	1.21226
Baoan	布心	1.55648	Baoan	西乡	0.987733	Baoan	龙腾	1.21699
Baoan	蚝业	1.56155	Baoan	河东	0.987941	Baoan	桃源	1.22073
Baoan	径贝	1.56213	Baoan	九围	0.988757	Baoan	庄边	1.2226
Baoan	麻布	1.56213	Baoan	径贝	0.989005	Baoan	西乡	1.23223
Baoan	海华	1.57464	Baoan	麻布	0.989005	Baoan	径贝	1.23388
Baoan	乐群	1.60003	Baoan	海华	0.995704	Baoan	麻布	1.23388
Baoan	柳竹	1.60003	Baoan	龙腾	0.999146	Baoan	海华	1.24546
Baoan	桃源	1.60792	Baoan	庄边	1.00182	Baoan	九围	1.26767
Baoan	水田	1.61714	Baoan	乐群	1.02037	Baoan	乐群	1.2679
Baoan	九围	1.64778	Baoan	柳竹	1.02037	Baoan	柳竹	1.2679
Baoan	上合	1.70889	Baoan	石龙	1.028	Baoan	凤凰岗	1.28655
Baoan	石龙	1.71176	Baoan	凤凰岗	1.02814	Baoan	上合	1.29952
Baoan	凤凰岗	1.7133	Baoan	上合	1.0484	Baoan	石龙	1.30406
Baoan	海富	1.71433	Baoan	海富	1.0601	Baoan	海富	1.31772
Baoan	翻身	1.7348	Baoan	海乐	1.06696	Baoan	翻身	1.33409
Baoan	海乐	1.74606	Baoan	翻身	1.06998	Baoan	海乐	1.33948
Baoan	海旺	1.7485	Baoan	海旺	1.07435	Baoan	海旺	1.3457
Baoan	安乐	1.75238	Baoan	安乐	1.07537	Baoan	安乐	1.34712
Baoan	洪浪	1.75446	Baoan	新乐	1.08371	Baoan	洪浪	1.34817
Baoan	新乐	1.76146	Baoan	海裕	1.08604	Baoan	新乐	1.35701
Baoan	海裕	1.76562	Baoan	洪浪	1.09276	Baoan	海裕	1.37118
Baoan	兴东	1.78851	Baoan	兴东	1.1108	Baoan	兴东	1.3752
Baoan	流塘	1.79868	Baoan	甲岸	1.11208	Baoan	甲岸	1.4012
Baoan	文雅	1.80451	Baoan	流塘	1.11635	Baoan	流塘	1.40213
Baoan	甲岸	1.81496	Baoan	文雅	1.11944	Baoan	文雅	1.40539
Baoan	龙井	1.81556	Baoan	龙井	1.11951	Baoan	龙井	1.41038
Baoan	灵芝园	1.82802	Baoan	文汇	1.12021	Baoan	文汇	1.41163
Baoan	文汇	1.82872	Baoan	上川	1.12556	Baoan	灵芝园	1.41468
Baoan	上川	1.84221	Baoan	灵芝园	1.12758	Baoan	上川	1.42139
Baoan	新安湖	1.84587	Baoan	宝民	1.1316	Baoan	新安湖	1.43054
Baoan	宝民	1.84909	Baoan	新安湖	1.13612	Baoan	宝民	1.43075
Baoan	大浪	1.85494	Baoan	大浪	1.14371	Baoan	大浪	1.43938
Baoan	建安	1.87745	Baoan	建安	1.15908	Baoan	建安	1.45692
Baoan	塘头	2.22796	Baoan	塘头	1.33595	Baoan	塘头	1.67672
Dapeng	东涌	0.00625755	Dapeng	东涌	0.00538177	Dapeng	东涌	0.00677804
Dapeng	西涌	0.0332652	Dapeng	西涌	0.0272109	Dapeng	西涌	0.0428403
Dapeng	岭澳	0.037482	Dapeng	岭澳	0.0297433	Dapeng	岭澳	0.0458236
Dapeng	东山	0.037664	Dapeng	东山	0.0297721	Dapeng	东山	0.0459161
Dapeng	南隆	0.0382833	Dapeng	南隆	0.0299104	Dapeng	南隆	0.0461824
Dapeng	东渔	0.0402505	Dapeng	东渔	0.0315242	Dapeng	东渔	0.0482915
Dapeng	新大	0.0402505	Dapeng	新大	0.0315242	Dapeng	新大	0.0482915
Dapeng	大鹏	0.0421979	Dapeng	大鹏	0.0317499	Dapeng	大鹏	0.0487263
Dapeng	南澳	0.0421979	Dapeng	南澳	0.0317499	Dapeng	南澳	0.0487263
Dapeng	南渔	0.0421979	Dapeng	南渔	0.0317499	Dapeng	南渔	0.0487263
Dapeng	坝光	0.0847051	Dapeng	坝光	0.069978	Dapeng	坝光	0.0982633
Dapeng	水头沙	0.0925033	Dapeng	水头沙	0.0766598	Dapeng	水头沙	0.105422
Dapeng	水头	0.0927662	Dapeng	水头	0.0768211	Dapeng	水头	0.105644
Dapeng	鹏城	0.141689	Dapeng	鹏城	0.117395	Dapeng	鹏城	0.172362
Dapeng	下沙	0.141936	Dapeng	下沙	0.117433	Dapeng	下沙	0.172454
Dapeng	布新	0.142174	Dapeng	布新	0.117595	Dapeng	布新	0.172724
Dapeng	王母	0.183404	Dapeng	王母	0.146633	Dapeng	王母	0.209848
Dapeng	高源	0.263461	Dapeng	高源	0.213184	Dapeng	高源	0.288091
Dapeng	葵涌	0.275057	Dapeng	葵涌	0.225175	Dapeng	葵涌	0.299349
Dapeng	官湖	0.275151	Dapeng	官湖	0.225235	Dapeng	官湖	0.299434
Dapeng	葵新	0.277174	Dapeng	葵新	0.226399	Dapeng	葵新	0.300881
Dapeng	土洋	0.279121	Dapeng	土洋	0.23208	Dapeng	土洋	0.306065
Dapeng	葵丰	0.395983	Dapeng	溪涌	0.311661	Dapeng	溪涌	0.414086
Dapeng	溪涌	0.39773	Dapeng	葵丰	0.322831	Dapeng	葵丰	0.421106
Dapeng	三溪	0.421245	Dapeng	三溪	0.328203	Dapeng	三溪	0.430567
Futian	梅林一村	2.18728	Futian	梅林一村	1.24765	Futian	梅林一村	1.59907
Futian	福新	2.24098	Futian	福新	1.29102	Futian	福新	1.65417
Futian	香安	2.30116	Futian	福保	1.34877	Futian	香安	1.70976
Futian	梅岗	2.32328	Futian	香安	1.34933	Futian	梅岗	1.7151
Futian	福保	2.3587	Futian	梅岗	1.36484	Futian	福保	1.72942
Futian	通新岭	2.40299	Futian	通新岭	1.38112	Futian	通新岭	1.77056
Futian	金碧	2.40604	Futian	口岸	1.38509	Futian	口岸	1.77585
Futian	水域	2.40604	Futian	福民	1.38927	Futian	园东	1.77693
Futian	沙咀	2.4224	Futian	华航	1.39421	Futian	福民	1.78093
Futian	华航	2.42625	Futian	新田	1.39421	Futian	新田	1.78334
Futian	新田	2.42625	Futian	莲花三村	1.40319	Futian	华航	1.78334
Futian	福强	2.42674	Futian	田面	1.40319	Futian	新阁	1.78987
Futian	莲花三村	2.43263	Futian	园东	1.40342	Futian	莲花三村	1.79524
Futian	田面	2.43263	Futian	福华	1.40464	Futian	田面	1.79524
Futian	口岸	2.43444	Futian	福田	1.40464	Futian	福华	1.79916
Futian	园东	2.43836	Futian	福强	1.40765	Futian	福田	1.79916
Futian	福民	2.44182	Futian	荔村	1.41628	Futian	福强	1.80158
Futian	龙尾	2.4432	Futian	益田	1.41705	Futian	荔村	1.81195
Futian	荔村	2.4555	Futian	梅河	1.41737	Futian	益田	1.81393
Futian	福华	2.45854	Futian	巴登	1.42004	Futian	水围	1.81541
Futian	福田	2.45854	Futian	玉田	1.42004	Futian	巴登	1.81869
Futian	红荔	2.46188	Futian	水围	1.42022	Futian	玉田	1.81869
Futian	巴登	2.4621	Futian	南园	1.42227	Futian	南园	1.82248
Futian	玉田	2.4621	Futian	沙埔头	1.42227	Futian	沙埔头	1.82248
Futian	南园	2.4664	Futian	红荔	1.42526	Futian	红荔	1.82386
Futian	沙埔头	2.4664	Futian	新阁	1.42534	Futian	梅河	1.82562
Futian	益田	2.46862	Futian	龙尾	1.42577	Futian	东园	1.82704
Futian	黄木岗	2.46926	Futian	东园	1.42798	Futian	黄木岗	1.82894
Futian	水围	2.47113	Futian	福中	1.42902	Futian	龙尾	1.83078
Futian	东园	2.47572	Futian	黄木岗	1.42944	Futian	锦龙	1.83286
Futian	梅河	2.47818	Futian	锦龙	1.4309	Futian	园西	1.83286
Futian	福中	2.48632	Futian	园西	1.4309	Futian	莲花二村	1.83505
Futian	金城	2.48916	Futian	香蜜	1.43161	Futian	香蜜	1.83646
Futian	香岭	2.48916	Futian	景田	1.43744	Futian	福中	1.83681
Futian	竹林	2.49184	Futian	华红	1.4385	Futian	梅都	1.84012
Futian	新阁	2.49201	Futian	梅都	1.43986	Futian	渔农	1.84127
Futian	锦龙	2.49517	Futian	福山	1.44053	Futian	莲花一村	1.84264
Futian	园西	2.49517	Futian	莲花二村	1.44102	Futian	沙咀	1.8437
Futian	皇岗	2.50373	Futian	渔农	1.44162	Futian	华红	1.84438
Futian	渔农	2.50981	Futian	莲花一村	1.44274	Futian	福山	1.84698
Futian	华红	2.51206	Futian	皇岗	1.44955	Futian	皇岗	1.8471
Futian	景田	2.51231	Futian	海滨	1.45564	Futian	景田	1.85597
Futian	莲花二村	2.51756	Futian	孖岭	1.45943	Futian	海滨	1.85759
Futian	华山	2.52194	Futian	华山	1.46008	Futian	上林	1.85829
Futian	香蜜	2.52302	Futian	长城	1.46057	Futian	金城	1.8591
Futian	莲花一村	2.53004	Futian	上林	1.46256	Futian	香岭	1.8591
Futian	福山	2.53118	Futian	赤尾	1.4656	Futian	竹林	1.86151
Futian	梅都	2.53905	Futian	沙咀	1.47197	Futian	金碧	1.8629
Futian	长城	2.54132	Futian	南华	1.47367	Futian	水域	1.8629
Futian	赤尾	2.54157	Futian	狮岭	1.47524	Futian	孖岭	1.86841
Futian	上林	2.54309	Futian	福南	1.47614	Futian	赤尾	1.87213
Futian	海滨	2.54769	Futian	景华	1.47687	Futian	长城	1.87299
Futian	滨江	2.55886	Futian	华林	1.47974	Futian	华山	1.87734
Futian	南华	2.56408	Futian	金城	1.47994	Futian	南华	1.88527
Futian	孖岭	2.56759	Futian	香岭	1.47994	Futian	福南	1.89034
Futian	明月	2.56824	Futian	莲花北	1.48011	Futian	滨江	1.89125
Futian	福南	2.57439	Futian	明月	1.48021	Futian	翰岭	1.89133
Futian	华林	2.58103	Futian	翰岭	1.48109	Futian	明月	1.89446
Futian	莲花北	2.58621	Futian	竹林	1.48182	Futian	莲花北	1.89635
Futian	鹏盛	2.58695	Futian	鹏盛	1.48296	Futian	狮岭	1.89928
Futian	下梅	2.59503	Futian	滨江	1.48358	Futian	华林	1.90019
Futian	狮岭	2.5966	Futian	彩田	1.48389	Futian	彩田	1.90258
Futian	翰岭	2.60072	Futian	下梅	1.48687	Futian	景华	1.9045
Futian	景华	2.60687	Futian	岗厦	1.48973	Futian	岗厦	1.90635
Futian	新兴	2.61426	Futian	金碧	1.49714	Futian	鹏盛	1.90688
Futian	彩田	2.61824	Futian	水域	1.49714	Futian	下梅	1.91563
Futian	岗厦	2.6188	Futian	紫荆	1.50137	Futian	新兴	1.92301
Futian	石厦	2.62217	Futian	新兴	1.50264	Futian	紫荆	1.92743
Futian	滨河	2.62466	Futian	上梅	1.50599	Futian	上梅	1.92908
Futian	新沙	2.62721	Futian	香梅	1.5094	Futian	南天	1.93139
Futian	上梅	2.62992	Futian	南天	1.5106	Futian	石厦	1.93632
Futian	新洲	2.63141	Futian	石厦	1.51202	Futian	香梅	1.93808
Futian	南天	2.63855	Futian	彩虹	1.5127	Futian	彩虹	1.93813
Futian	紫荆	2.64575	Futian	梅亭	1.5127	Futian	梅亭	1.93813
Futian	彩虹	2.65487	Futian	新洲	1.52186	Futian	滨河	1.9383
Futian	梅亭	2.65487	Futian	福安	1.52228	Futian	新洲	1.94432
Futian	香梅	2.65749	Futian	滨河	1.52649	Futian	梅丰	1.95223
Futian	梅丰	2.65937	Futian	梅丰	1.52986	Futian	福安	1.95943
Futian	福安	2.66437	Futian	圩镇	1.55326	Futian	圩镇	1.97693
Futian	梅岭	2.68078	Futian	康欣	1.55421	Futian	梅岭	1.97883
Futian	竹园	2.68695	Futian	梅岭	1.5554	Futian	新沙	1.97972
Futian	下沙	2.70695	Futian	新港	1.56009	Futian	竹园	1.97978
Futian	圩镇	2.71268	Futian	农园	1.56272	Futian	新港	1.98864
Futian	康欣	2.71394	Futian	竹园	1.56542	Futian	康欣	1.9958
Futian	新港	2.71565	Futian	新沙	1.56614	Futian	农园	1.99808
Futian	翠湾	2.72084	Futian	梅富	1.57953	Futian	下沙	2.00606
Futian	农园	2.72543	Futian	下沙	1.58631	Futian	梅富	2.02452
Futian	上沙	2.74579	Futian	翠湾	1.59722	Futian	翠湾	2.02546
Futian	梅富	2.76107	Futian	上沙	1.60331	Futian	上沙	2.02939
Futian	沙尾	2.76998	Futian	梅京	1.61673	Futian	沙尾	2.0544
Futian	金地	2.77476	Futian	沙尾	1.6239	Futian	金地	2.05751
Futian	新华	2.7835	Futian	金地	1.62596	Futian	新华	2.06677
Futian	东海	2.82869	Futian	新华	1.63619	Futian	梅京	2.07852
Futian	天安	2.86481	Futian	东海	1.65092	Futian	东海	2.08762
Futian	梅京	2.87937	Futian	天安	1.67152	Futian	天安	2.10973
Guangming	楼村	0.23693	Guangming	楼村	0.151975	Guangming	楼村	0.197125
Guangming	迳口	0.50019	Guangming	迳口	0.314008	Guangming	迳口	0.417411
Guangming	新羌	0.54035	Guangming	新羌	0.33611	Guangming	新羌	0.446913
Guangming	圳美	0.566211	Guangming	圳美	0.356286	Guangming	圳美	0.469584
Guangming	西田	0.665782	Guangming	西田	0.403023	Guangming	西田	0.52562
Guangming	公明	0.7218	Guangming	公明	0.453659	Guangming	公明	0.585301
Guangming	甲子塘	0.798511	Guangming	光明	0.472941	Guangming	光明	0.616937
Guangming	塘尾	0.804673	Guangming	白花	0.480741	Guangming	白花	0.631287
Guangming	白花	0.80591	Guangming	碧眼	0.489705	Guangming	李松蓢	0.635894
Guangming	李松蓢	0.810103	Guangming	翠湖	0.496036	Guangming	碧眼	0.643766
Guangming	光明	0.810578	Guangming	李松蓢	0.496457	Guangming	翠湖	0.644166
Guangming	根竹园	0.814733	Guangming	甲子塘	0.498148	Guangming	甲子塘	0.646189
Guangming	将石	0.814733	Guangming	塘尾	0.498641	Guangming	塘尾	0.647422
Guangming	翠湖	0.817164	Guangming	上村	0.505929	Guangming	下村	0.658073
Guangming	碧眼	0.836787	Guangming	根竹园	0.507549	Guangming	上村	0.658231
Guangming	合水口	0.837856	Guangming	将石	0.507549	Guangming	根竹园	0.659365
Guangming	下村	0.838963	Guangming	下村	0.517066	Guangming	将石	0.659365
Guangming	薯田埔	0.847093	Guangming	合水口	0.520681	Guangming	合水口	0.673459
Guangming	上村	0.853932	Guangming	薯田埔	0.53874	Guangming	薯田埔	0.68063
Guangming	马山头	0.878224	Guangming	凤凰	0.560151	Guangming	马山头	0.709175
Guangming	东坑	0.922729	Guangming	马山头	0.561482	Guangming	凤凰	0.731873
Guangming	凤凰	0.93605	Guangming	东周	0.569225	Guangming	东周	0.733077
Guangming	塘家	0.944079	Guangming	塘家	0.572164	Guangming	东坑	0.737062
Guangming	长圳	0.945297	Guangming	东坑	0.578549	Guangming	塘家	0.738171
Guangming	东周	0.9476	Guangming	长圳	0.594084	Guangming	长圳	0.76557
Guangming	红星	0.965544	Guangming	红星	0.601742	Guangming	红星	0.782352
Guangming	田寮	1.02978	Guangming	田寮	0.649781	Guangming	田寮	0.821771
Guangming	玉律	1.14753	Guangming	玉律	0.723458	Guangming	玉律	0.924068
Longgang	六联	0.619471	Longgang	六联	0.42092	Longgang	六联	0.509193
Longgang	年丰	0.703693	Longgang	高桥	0.502585	Longgang	高桥	0.600584
Longgang	高桥	0.742256	Longgang	年丰	0.508722	Longgang	怡心	0.619774
Longgang	坪东	0.767172	Longgang	怡心	0.514151	Longgang	年丰	0.628003
Longgang	中心	0.767942	Longgang	坪西	0.52236	Longgang	坪东	0.635467
Longgang	怡心	0.79153	Longgang	坪东	0.523453	Longgang	中心	0.635937
Longgang	同心	0.807482	Longgang	中心	0.523868	Longgang	坪西	0.639261
Longgang	坪地	0.819904	Longgang	同心	0.535246	Longgang	坪地	0.661118
Longgang	坪西	0.845691	Longgang	坪地	0.539893	Longgang	同心	0.669714
Longgang	同德	0.911024	Longgang	龙西	0.575807	Longgang	龙西	0.699504
Longgang	龙西	0.965905	Longgang	五联	0.575807	Longgang	五联	0.699504
Longgang	五联	0.965905	Longgang	同德	0.601587	Longgang	同德	0.744422
Longgang	同乐	1.00084	Longgang	同乐	0.64254	Longgang	同乐	0.801871
Longgang	四方埔	1.07954	Longgang	四方埔	0.694329	Longgang	愉园	0.850344
Longgang	龙新	1.11292	Longgang	愉园	0.699395	Longgang	回龙埔	0.864931
Longgang	新生	1.11292	Longgang	龙新	0.703294	Longgang	四方埔	0.86685
Longgang	盛平	1.11755	Longgang	新生	0.703294	Longgang	龙新	0.871601
Longgang	愉园	1.14581	Longgang	盛平	0.706182	Longgang	新生	0.871601
Longgang	回龙埔	1.16834	Longgang	紫薇	0.706355	Longgang	盛平	0.875965
Longgang	尚景	1.17073	Longgang	回龙埔	0.710151	Longgang	紫薇	0.878535
Longgang	紫薇	1.18504	Longgang	山厦	0.711318	Longgang	尚景	0.887076
Longgang	龙岗墟	1.19166	Longgang	尚景	0.722823	Longgang	山厦	0.922647
Longgang	龙岗	1.19312	Longgang	力昌	0.754635	Longgang	龙岗墟	0.947356
Longgang	宝龙	1.21281	Longgang	宝龙	0.759491	Longgang	宝龙	0.948299
Longgang	平南	1.21463	Longgang	龙岗墟	0.764568	Longgang	龙岗	0.948668
Longgang	龙东	1.26417	Longgang	龙岗	0.765588	Longgang	平南	0.962237
Longgang	南联	1.29014	Longgang	南联	0.77352	Longgang	南联	0.966416
Longgang	山厦	1.37985	Longgang	平南	0.775481	Longgang	力昌	0.968624
Longgang	大康	1.39015	Longgang	大康	0.790211	Longgang	龙东	0.992142
Longgang	爱联	1.41057	Longgang	爱联	0.797773	Longgang	大康	1.00319
Longgang	力昌	1.4288	Longgang	龙东	0.803441	Longgang	爱联	1.00728
Longgang	安良	1.4458	Longgang	安良	0.82906	Longgang	吉祥	1.04128
Longgang	吉祥	1.44861	Longgang	吉祥	0.834245	Longgang	安良	1.04756
Longgang	嶂背	1.50648	Longgang	凤凰	0.839314	Longgang	凤凰	1.07218
Longgang	南约	1.54448	Longgang	嶂背	0.854625	Longgang	嶂背	1.09186
Longgang	新联	1.54477	Longgang	新南	0.859401	Longgang	新南	1.10158
Longgang	凤凰	1.55946	Longgang	平湖	0.874464	Longgang	新联	1.1058
Longgang	平湖	1.57829	Longgang	新联	0.879166	Longgang	平湖	1.12442
Longgang	黄阁坑	1.58464	Longgang	上木古	0.880714	Longgang	上木古	1.12808
Longgang	新南	1.58797	Longgang	黄阁坑	0.899948	Longgang	黄阁坑	1.13809
Longgang	西坑	1.60333	Longgang	鹅公岭	0.909454	Longgang	南约	1.15827
Longgang	上木古	1.61481	Longgang	志盛	0.912683	Longgang	志盛	1.15963
Longgang	荷坳	1.63425	Longgang	南约	0.916248	Longgang	鹅公岭	1.16344
Longgang	鹅公岭	1.63844	Longgang	横岗	0.916413	Longgang	横岗	1.16578
Longgang	新木	1.67087	Longgang	禾花	0.919103	Longgang	西坑	1.16784
Longgang	志盛	1.67125	Longgang	西坑	0.923463	Longgang	禾花	1.17769
Longgang	横岗	1.68013	Longgang	新木	0.930399	Longgang	荷坳	1.19122
Longgang	禾花	1.68484	Longgang	白坭坑	0.946408	Longgang	新木	1.19164
Longgang	白坭坑	1.69702	Longgang	怡锦	0.948323	Longgang	白坭坑	1.19764
Longgang	怡锦	1.73316	Longgang	荷坳	0.954068	Longgang	怡锦	1.20391
Longgang	六约	1.75022	Longgang	辅城坳	0.954562	Longgang	六约	1.21941
Longgang	辅城坳	1.75967	Longgang	六约	0.961943	Longgang	辅城坳	1.23027
Longgang	华乐	1.776	Longgang	华乐	0.968535	Longgang	华乐	1.23113
Longgang	良安田	1.79579	Longgang	上李朗	0.977574	Longgang	上李朗	1.26206
Longgang	象角塘	1.80701	Longgang	良安田	1.00018	Longgang	良安田	1.2631
Longgang	上李朗	1.82058	Longgang	甘坑	1.01127	Longgang	象角塘	1.30345
Longgang	甘坑	1.83737	Longgang	象角塘	1.01522	Longgang	甘坑	1.30724
Longgang	万科城	1.84887	Longgang	红棉	1.03207	Longgang	保安	1.31728
Longgang	岗头	1.85313	Longgang	保安	1.0397	Longgang	银荷	1.33113
Longgang	新雪	1.8569	Longgang	万科城	1.04654	Longgang	龙红格	1.33193
Longgang	保安	1.85975	Longgang	新雪	1.05646	Longgang	红棉	1.33205
Longgang	龙红格	1.87895	Longgang	银荷	1.06043	Longgang	万科城	1.33636
Longgang	红棉	1.90385	Longgang	龙红格	1.06128	Longgang	新雪	1.35554
Longgang	银荷	1.90487	Longgang	岗头	1.06262	Longgang	岗头	1.36205
Longgang	华侨新村	1.98589	Longgang	下李朗	1.09595	Longgang	四联	1.39427
Longgang	松柏	1.98589	Longgang	四联	1.10241	Longgang	下李朗	1.41791
Longgang	四联	1.98833	Longgang	中海怡翠	1.1458	Longgang	华侨新村	1.43629
Longgang	马安堂	2.0233	Longgang	华侨新村	1.14758	Longgang	松柏	1.4397
Longgang	下李朗	2.04899	Longgang	松柏	1.1523	Longgang	马安堂	1.48715
Longgang	吉厦	2.11117	Longgang	吉厦	1.1584	Longgang	中海怡翠	1.49805
Longgang	中海怡翠	2.14084	Longgang	马安堂	1.18034	Longgang	吉厦	1.5011
Longgang	坂田	2.18959	Longgang	丽湖	1.1961	Longgang	丽湖	1.56388
Longgang	丽湖	2.21624	Longgang	丹竹头	1.22851	Longgang	坂田	1.59908
Longgang	丹竹头	2.28596	Longgang	坂田	1.25272	Longgang	丹竹头	1.61001
Longgang	五和	2.38795	Longgang	三联	1.33496	Longgang	三联	1.73658
Longgang	四季花城	2.39432	Longgang	沙湾	1.34443	Longgang	沙湾	1.7385
Longgang	光华	2.41279	Longgang	厦村	1.36789	Longgang	五和	1.75605
Longgang	沙湾	2.43578	Longgang	罗岗	1.36834	Longgang	罗岗	1.75826
Longgang	罗岗	2.44304	Longgang	沙塘布	1.37582	Longgang	厦村	1.76629
Longgang	翠湖	2.46937	Longgang	光华	1.38572	Longgang	四季花城	1.76796
Longgang	杨美	2.46941	Longgang	五和	1.38651	Longgang	沙塘布	1.77134
Longgang	厦村	2.47103	Longgang	翠湖	1.38898	Longgang	翠湖	1.77675
Longgang	三联	2.47777	Longgang	南岭村	1.39092	Longgang	光华	1.77897
Longgang	第五园	2.48548	Longgang	丹平	1.391	Longgang	南岭村	1.78862
Longgang	金排	2.5019	Longgang	四季花城	1.39549	Longgang	金排	1.79389
Longgang	宝岭	2.50434	Longgang	金排	1.40272	Longgang	布吉圩	1.79769
Longgang	布吉圩	2.5062	Longgang	宝岭	1.40318	Longgang	丹平	1.79962
Longgang	南岭村	2.51988	Longgang	布吉圩	1.40494	Longgang	宝岭	1.80609
Longgang	沙塘布	2.53707	Longgang	南龙	1.42376	Longgang	南龙	1.82394
Longgang	大发埔	2.54723	Longgang	南新	1.43353	Longgang	杨美	1.83163
Longgang	南龙	2.5563	Longgang	德兴	1.44369	Longgang	南新	1.8419
Longgang	南新	2.56703	Longgang	可园	1.45157	Longgang	德兴	1.84224
Longgang	德兴	2.56806	Longgang	杨美	1.45206	Longgang	第五园	1.84989
Longgang	龙岭	2.57438	Longgang	大芬	1.46262	Longgang	可园	1.85977
Longgang	国展	2.58316	Longgang	茂业	1.46262	Longgang	龙岭	1.8643
Longgang	丹平	2.59318	Longgang	龙岭	1.46533	Longgang	大芬	1.87416
Longgang	大芬	2.59924	Longgang	樟树布	1.46935	Longgang	茂业	1.87416
Longgang	茂业	2.59924	Longgang	第五园	1.4711	Longgang	国展	1.88029
Longgang	樟树布	2.6022	Longgang	国展	1.473	Longgang	大发埔	1.88484
Longgang	可园	2.60479	Longgang	康乐	1.47895	Longgang	樟树布	1.88964
Longgang	长龙	2.63894	Longgang	大发埔	1.50022	Longgang	康乐	1.89841
Longgang	布吉	2.64632	Longgang	长龙	1.50171	Longgang	长龙	1.90595
Longgang	康乐	2.67916	Longgang	东方半岛	1.50341	Longgang	文景	1.91723
Longgang	凤凰	2.68615	Longgang	文景	1.50365	Longgang	布吉	1.91972
Longgang	文景	2.69062	Longgang	布吉	1.5096	Longgang	东方半岛	1.92062
Longgang	东方半岛	2.70804	Longgang	凤凰	1.5193	Longgang	凤凰	1.92546
Longgang	木棉湾	2.73911	Longgang	木棉湾	1.53146	Longgang	木棉湾	1.95307
Longgang	龙珠	2.76528	Longgang	龙珠	1.53708	Longgang	龙珠	1.9551
Longgang	南三	2.76958	Longgang	南三	1.5393	Longgang	南三	1.9589
Longgang	南坑	2.87894	Longgang	水径	1.6479	Longgang	水径	2.09221
Longgang	水径	3.00727	Longgang	南坑	1.6717	Longgang	南坑	2.11036
Longhua	黎光	0.576097	Longhua	黎光	0.311728	Longhua	黎光	0.408637
Longhua	桂花	0.628725	Longhua	桂花	0.339977	Longhua	桂花	0.447925
Longhua	章阁	0.770511	Longhua	章阁	0.43449	Longhua	章阁	0.564178
Longhua	大水坑	0.896623	Longhua	库坑	0.50204	Longhua	大水坑	0.640323
Longhua	库坑	0.93679	Longhua	大水坑	0.502214	Longhua	库坑	0.677846
Longhua	大水田	1.04255	Longhua	大水田	0.548962	Longhua	大水田	0.707081
Longhua	牛湖	1.17702	Longhua	牛湖	0.621566	Longhua	牛湖	0.789217
Longhua	新澜	1.29043	Longhua	松元厦	0.685225	Longhua	松元厦	0.884263
Longhua	松元厦	1.36791	Longhua	新澜	0.708701	Longhua	新澜	0.94049
Longhua	茜坑	1.41877	Longhua	茜坑	0.749745	Longhua	茜坑	0.983037
Longhua	福民	1.44893	Longhua	福民	0.7504	Longhua	福民	1.00022
Longhua	樟坑径	1.6257	Longhua	樟坑径	0.835747	Longhua	观城	1.09269
Longhua	观城	1.6292	Longhua	观城	0.838458	Longhua	樟坑径	1.0944
Longhua	君子布	1.65032	Longhua	君子布	0.871862	Longhua	君子布	1.12057
Longhua	华联	1.71674	Longhua	华联	0.932508	Longhua	华联	1.1968
Longhua	清湖	1.74024	Longhua	浪口	0.939967	Longhua	浪口	1.21937
Longhua	浪口	1.74523	Longhua	新田	0.941266	Longhua	新田	1.22692
Longhua	新田	1.78887	Longhua	清湖	0.968887	Longhua	清湖	1.24548
Longhua	大浪	1.8346	Longhua	大浪	1.00857	Longhua	大浪	1.29535
Longhua	三联	1.83915	Longhua	三联	1.02679	Longhua	三联	1.30171
Longhua	松和	1.84682	Longhua	松和	1.04682	Longhua	松和	1.33139
Longhua	景龙	1.88879	Longhua	景龙	1.05457	Longhua	景龙	1.34812
Longhua	同胜	1.93122	Longhua	龙园	1.09582	Longhua	龙园	1.4021
Longhua	龙园	1.95009	Longhua	同胜	1.13235	Longhua	同胜	1.45659
Longhua	高峰	2.03542	Longhua	高峰	1.13568	Longhua	高峰	1.47195
Longhua	油松	2.13467	Longhua	油松	1.20754	Longhua	油松	1.55306
Longhua	大岭	2.2095	Longhua	大岭	1.23367	Longhua	大岭	1.60676
Longhua	上芬	2.36508	Longhua	龙塘	1.32882	Longhua	龙塘	1.72343
Longhua	龙塘	2.37228	Longhua	上芬	1.33592	Longhua	新牛	1.72709
Longhua	新牛	2.37707	Longhua	龙胜	1.35282	Longhua	上芬	1.73518
Longhua	龙胜	2.39252	Longhua	新牛	1.36259	Longhua	龙胜	1.76431
Longhua	民治	2.473	Longhua	民治	1.41155	Longhua	民治	1.82009
Longhua	民强	2.80409	Longhua	民强	1.54523	Longhua	民乐	2.01725
Longhua	民乐	2.80777	Longhua	北站	1.58475	Longhua	民强	2.0177
Longhua	民新	2.81601	Longhua	民新	1.58826	Longhua	北站	2.0403
Longhua	北站	2.81934	Longhua	民乐	1.60269	Longhua	民新	2.04396
Luohu	梧桐山	1.21603	Luohu	梧桐山	0.705511	Luohu	梧桐山	0.900155
Luohu	长岭	1.60296	Luohu	长岭	0.861093	Luohu	长岭	1.11872
Luohu	畔山	1.90509	Luohu	仙湖	1.05734	Luohu	仙湖	1.36146
Luohu	仙湖	1.92316	Luohu	畔山	1.06212	Luohu	畔山	1.36326
Luohu	罗芳	1.99329	Luohu	莲花	1.12701	Luohu	莲花	1.44044
Luohu	莲花	1.99727	Luohu	鹏兴	1.14208	Luohu	鹏兴	1.45968
Luohu	鹏兴	2.03263	Luohu	莲塘	1.14209	Luohu	莲塘	1.4597
Luohu	莲塘	2.03274	Luohu	坳下	1.14988	Luohu	罗芳	1.4682
Luohu	西岭	2.05301	Luohu	罗芳	1.15637	Luohu	坳下	1.4747
Luohu	坳下	2.06756	Luohu	西岭	1.15993	Luohu	西岭	1.47518
Luohu	大望	2.11048	Luohu	大望	1.17131	Luohu	大望	1.505
Luohu	黄贝岭	2.20133	Luohu	黄贝岭	1.27437	Luohu	黄贝岭	1.60218
Luohu	新秀	2.26343	Luohu	新秀	1.30026	Luohu	新秀	1.64194
Luohu	新兴	2.2702	Luohu	新兴	1.31297	Luohu	怡景	1.65424
Luohu	怡景	2.28468	Luohu	怡景	1.31435	Luohu	新兴	1.66337
Luohu	凤凰	2.31702	Luohu	水库	1.32575	Luohu	凤凰	1.68377
Luohu	文华	2.32556	Luohu	金岭	1.33292	Luohu	水库	1.69528
Luohu	水库	2.36228	Luohu	凤凰	1.33462	Luohu	文华	1.69836
Luohu	翠锦	2.3788	Luohu	翠达	1.34316	Luohu	金岭	1.70678
Luohu	湖贝	2.38184	Luohu	翠锦	1.34395	Luohu	翠锦	1.71219
Luohu	螺岭	2.38184	Luohu	东乐	1.34427	Luohu	翠达	1.71401
Luohu	碧波	2.384	Luohu	翠湖	1.34965	Luohu	东乐	1.718
Luohu	花场	2.38614	Luohu	文华	1.35198	Luohu	碧波	1.72031
Luohu	罗湖	2.38775	Luohu	布心	1.35266	Luohu	翠湖	1.72451
Luohu	金岭	2.3884	Luohu	翠鹏	1.35266	Luohu	布心	1.72953
Luohu	翠平	2.39004	Luohu	碧波	1.35452	Luohu	翠鹏	1.72953
Luohu	民新	2.39004	Luohu	东晓	1.35601	Luohu	东晓	1.73433
Luohu	愉天	2.39004	Luohu	绿景	1.35814	Luohu	翠岭	1.73608
Luohu	翠达	2.39418	Luohu	翠岭	1.36481	Luohu	翠宁	1.73608
Luohu	和平	2.39538	Luohu	翠宁	1.36481	Luohu	绿景	1.73953
Luohu	翠竹	2.39756	Luohu	翠平	1.3744	Luohu	翠平	1.74005
Luohu	水贝	2.39936	Luohu	民新	1.3744	Luohu	民新	1.74005
Luohu	立新	2.39976	Luohu	愉天	1.3744	Luohu	愉天	1.74005
Luohu	翠岭	2.4005	Luohu	翠竹	1.37453	Luohu	翠竹	1.74112
Luohu	翠宁	2.4005	Luohu	水贝	1.37755	Luohu	水贝	1.74276
Luohu	东乐	2.40526	Luohu	新村	1.37898	Luohu	湖贝	1.74535
Luohu	新谊	2.40614	Luohu	湖贝	1.381	Luohu	螺岭	1.74535
Luohu	木头龙	2.41044	Luohu	螺岭	1.381	Luohu	花场	1.74915
Luohu	湖景	2.41491	Luohu	北站	1.38303	Luohu	北站	1.75042
Luohu	嘉北	2.41578	Luohu	笋岗	1.38303	Luohu	笋岗	1.75042
Luohu	罗湖桥	2.41578	Luohu	田贝	1.38303	Luohu	田贝	1.75042
Luohu	北站	2.41881	Luohu	花场	1.38322	Luohu	新村	1.75135
Luohu	笋岗	2.41881	Luohu	罗湖	1.3835	Luohu	新谊	1.75377
Luohu	田贝	2.41881	Luohu	和平	1.38399	Luohu	立新	1.75566
Luohu	翠湖	2.41889	Luohu	新谊	1.38562	Luohu	木头龙	1.75757
Luohu	桂木园	2.42451	Luohu	松泉	1.3877	Luohu	湖景	1.75952
Luohu	新村	2.42716	Luohu	木头龙	1.38784	Luohu	松泉	1.76265
Luohu	布心	2.42792	Luohu	立新	1.3886	Luohu	独树	1.76767
Luohu	翠鹏	2.42792	Luohu	金鹏	1.38928	Luohu	罗湖	1.77136
Luohu	东门	2.42896	Luohu	木棉岭	1.38928	Luohu	松园	1.77191
Luohu	人民桥	2.42896	Luohu	独树	1.39071	Luohu	和平	1.77274
Luohu	松园	2.42932	Luohu	湖景	1.39185	Luohu	金鹏	1.77637
Luohu	东晓	2.43325	Luohu	桂木园	1.39336	Luohu	木棉岭	1.77637
Luohu	大塘龙	2.43786	Luohu	嘉北	1.39743	Luohu	桂木园	1.78633
Luohu	红村	2.43892	Luohu	罗湖桥	1.39743	Luohu	大塘龙	1.78651
Luohu	松泉	2.44611	Luohu	松园	1.4004	Luohu	嘉北	1.79026
Luohu	文锦	2.44668	Luohu	红村	1.40191	Luohu	罗湖桥	1.79026
Luohu	绿景	2.44718	Luohu	东门	1.40338	Luohu	笋西	1.79493
Luohu	独树	2.45515	Luohu	人民桥	1.40338	Luohu	兰花	1.79765
Luohu	新南	2.46109	Luohu	马山	1.40709	Luohu	红村	1.79872
Luohu	笋西	2.46217	Luohu	湖容	1.41605	Luohu	东门	1.80022
Luohu	鹿丹村	2.46834	Luohu	兰花	1.41661	Luohu	人民桥	1.80022
Luohu	渔邨	2.46834	Luohu	大塘龙	1.41777	Luohu	马山	1.80281
Luohu	银湖	2.46881	Luohu	文锦	1.41886	Luohu	田心	1.80478
Luohu	湖容	2.47434	Luohu	笋西	1.42238	Luohu	文锦	1.81497
Luohu	嘉南	2.47472	Luohu	鹿丹村	1.4238	Luohu	湖容	1.8159
Luohu	向西	2.47472	Luohu	渔邨	1.4238	Luohu	鹿丹村	1.82196
Luohu	新围	2.47472	Luohu	田心	1.42494	Luohu	渔邨	1.82196
Luohu	金鹏	2.4815	Luohu	银湖	1.42623	Luohu	银湖	1.82557
Luohu	木棉岭	2.4815	Luohu	新南	1.42741	Luohu	新南	1.82736
Luohu	兰花	2.48816	Luohu	嘉南	1.43278	Luohu	草埔西	1.83122
Luohu	田心	2.49179	Luohu	向西	1.43278	Luohu	嘉南	1.83387
Luohu	老围	2.49416	Luohu	新围	1.43278	Luohu	向西	1.83387
Luohu	马山	2.5049	Luohu	老围	1.43826	Luohu	新围	1.83387
Luohu	城东	2.52433	Luohu	草埔西	1.43853	Luohu	草埔东	1.83844
Luohu	草埔西	2.53488	Luohu	草埔东	1.44146	Luohu	老围	1.84153
Luohu	梅园	2.55221	Luohu	梅园	1.44944	Luohu	梅园	1.84412
Luohu	草埔东	2.56376	Luohu	深圳水库	1.45989	Luohu	深圳水库	1.86814
Luohu	清水河	2.61912	Luohu	城东	1.46251	Luohu	清水河	1.87688
Luohu	深圳水库	2.63332	Luohu	清水河	1.48235	Luohu	城东	1.87938
Luohu	龙湖	2.63427	Luohu	龙湖	1.4856	Luohu	龙湖	1.88074
Luohu	金湖	2.69053	Luohu	金湖	1.52316	Luohu	玉龙	1.93116
Luohu	玉龙	2.70351	Luohu	玉龙	1.52908	Luohu	金湖	1.95079
Luohu	坭岗	2.73978	Luohu	坭岗	1.56556	Luohu	坭岗	2.01047
Nanshan	赤湾	0.980594	Nanshan	赤湾	0.639904	Nanshan	赤湾	0.773749
Nanshan	五湾	1.10462	Nanshan	五湾	0.707651	Nanshan	五湾	0.886868
Nanshan	月亮湾	1.26035	Nanshan	月亮湾	0.802838	Nanshan	月亮湾	0.997026
Nanshan	大磡	1.34271	Nanshan	大磡	0.803631	Nanshan	大磡	1.02878
Nanshan	东角头	1.34512	Nanshan	东角头	0.826531	Nanshan	东角头	1.0363
Nanshan	深圳湾	1.34512	Nanshan	深圳湾	0.826531	Nanshan	深圳湾	1.0363
Nanshan	渔一	1.3499	Nanshan	渔一	0.827646	Nanshan	渔一	1.03826
Nanshan	渔二	1.35192	Nanshan	渔二	0.828912	Nanshan	渔二	1.03972
Nanshan	海昌	1.37175	Nanshan	海昌	0.848809	Nanshan	海昌	1.06924
Nanshan	水湾	1.37175	Nanshan	水湾	0.848809	Nanshan	水湾	1.06924
Nanshan	沿山	1.37378	Nanshan	沿山	0.85102	Nanshan	沿山	1.07183
Nanshan	大铲	1.37867	Nanshan	大铲	0.854379	Nanshan	大铲	1.07643
Nanshan	海滨	1.37867	Nanshan	海滨	0.854379	Nanshan	海滨	1.07643
Nanshan	围仔	1.37867	Nanshan	围仔	0.854379	Nanshan	围仔	1.07643
Nanshan	南水	1.39216	Nanshan	南水	0.863192	Nanshan	南水	1.0879
Nanshan	湾厦	1.39907	Nanshan	湾厦	0.867818	Nanshan	湾厦	1.09395
Nanshan	花果山	1.44138	Nanshan	阳光	0.891386	Nanshan	阳光	1.10927
Nanshan	阳光	1.4477	Nanshan	荔湾	0.90903	Nanshan	荔湾	1.13583
Nanshan	雷岭	1.45052	Nanshan	麻磡	0.91233	Nanshan	花果山	1.14369
Nanshan	荔湾	1.47211	Nanshan	花果山	0.915578	Nanshan	雷岭	1.15094
Nanshan	四海	1.50247	Nanshan	雷岭	0.921473	Nanshan	麻磡	1.15254
Nanshan	麻磡	1.50974	Nanshan	四海	0.939895	Nanshan	四海	1.18215
Nanshan	阳光棕榈	1.52039	Nanshan	阳光棕榈	0.946142	Nanshan	阳光棕榈	1.18825
Nanshan	荔林	1.5452	Nanshan	荔林	0.948975	Nanshan	荔林	1.19702
Nanshan	文竹园	1.552	Nanshan	风华	0.955609	Nanshan	风华	1.20723
Nanshan	风华	1.55789	Nanshan	丽湖	0.955803	Nanshan	文竹园	1.21021
Nanshan	海湾	1.57492	Nanshan	文竹园	0.965295	Nanshan	丽湖	1.23316
Nanshan	海月	1.58227	Nanshan	桃花园	0.984536	Nanshan	海湾	1.2361
Nanshan	丽湖	1.60425	Nanshan	海湾	0.987956	Nanshan	桃花园	1.23937
Nanshan	桃花园	1.61151	Nanshan	海月	0.992066	Nanshan	海月	1.24448
Nanshan	南山	1.63376	Nanshan	西丽湖	1.00574	Nanshan	西丽湖	1.25749
Nanshan	兰园	1.63443	Nanshan	兰园	1.0072	Nanshan	兰园	1.26526
Nanshan	西丽湖	1.63812	Nanshan	京光	1.01131	Nanshan	京光	1.27364
Nanshan	京光	1.64178	Nanshan	南山	1.01196	Nanshan	桂园	1.27717
Nanshan	桂园	1.64917	Nanshan	桂园	1.01422	Nanshan	南山	1.27906
Nanshan	登良	1.65447	Nanshan	登良	1.01794	Nanshan	登良	1.28385
Nanshan	龙城	1.66186	Nanshan	龙城	1.02086	Nanshan	龙城	1.28738
Nanshan	南油	1.66186	Nanshan	南油	1.02086	Nanshan	南油	1.28738
Nanshan	后海	1.677	Nanshan	后海	1.02301	Nanshan	后海	1.29186
Nanshan	创业路	1.68224	Nanshan	创业路	1.02624	Nanshan	创业路	1.29532
Nanshan	名海	1.68224	Nanshan	名海	1.02624	Nanshan	名海	1.29532
Nanshan	北头	1.6833	Nanshan	白芒	1.03293	Nanshan	白芒	1.29786
Nanshan	南园	1.6833	Nanshan	海珠	1.03684	Nanshan	海珠	1.30632
Nanshan	向南	1.6833	Nanshan	蔚蓝海岸	1.03684	Nanshan	蔚蓝海岸	1.30632
Nanshan	海珠	1.69122	Nanshan	北头	1.03766	Nanshan	北头	1.30754
Nanshan	蔚蓝海岸	1.69122	Nanshan	南园	1.03766	Nanshan	南园	1.30754
Nanshan	前海	1.69403	Nanshan	向南	1.03766	Nanshan	向南	1.30754
Nanshan	荔芳	1.69626	Nanshan	前海	1.04084	Nanshan	前海	1.31174
Nanshan	学府	1.69976	Nanshan	荔芳	1.04146	Nanshan	荔芳	1.3139
Nanshan	大汪山	1.70939	Nanshan	大汪山	1.04866	Nanshan	学府	1.32096
Nanshan	田厦	1.71268	Nanshan	南光	1.04881	Nanshan	大汪山	1.32157
Nanshan	南光	1.71358	Nanshan	学府	1.04891	Nanshan	南光	1.32228
Nanshan	深大	1.71845	Nanshan	田厦	1.05045	Nanshan	田厦	1.32328
Nanshan	粤桂	1.71845	Nanshan	深大	1.05444	Nanshan	深大	1.32749
Nanshan	滨海	1.72096	Nanshan	粤桂	1.05444	Nanshan	粤桂	1.32749
Nanshan	白芒	1.72554	Nanshan	滨海	1.05729	Nanshan	滨海	1.33076
Nanshan	大新	1.74541	Nanshan	福光	1.06114	Nanshan	星海名城	1.35618
Nanshan	星海名城	1.75848	Nanshan	星海名城	1.08328	Nanshan	大新	1.35856
Nanshan	南头城	1.75922	Nanshan	大新	1.0848	Nanshan	南头城	1.36424
Nanshan	马家龙	1.80309	Nanshan	南头城	1.09011	Nanshan	福光	1.36786
Nanshan	红花园	1.80512	Nanshan	红花园	1.11109	Nanshan	红花园	1.38622
Nanshan	南联	1.82669	Nanshan	马家龙	1.12093	Nanshan	马家龙	1.41009
Nanshan	新围	1.85088	Nanshan	南联	1.13496	Nanshan	南联	1.42038
Nanshan	曙光	1.87034	Nanshan	麻岭	1.15081	Nanshan	新围	1.435
Nanshan	莲城	1.88072	Nanshan	新围	1.1559	Nanshan	麻岭	1.45456
Nanshan	平山	1.90046	Nanshan	平山	1.1567	Nanshan	平山	1.45602
Nanshan	大冲	1.90478	Nanshan	曙光	1.15768	Nanshan	曙光	1.46222
Nanshan	西丽	1.90613	Nanshan	西丽	1.16285	Nanshan	莲城	1.46696
Nanshan	麻岭	1.9157	Nanshan	莲城	1.17979	Nanshan	西丽	1.47505
Nanshan	福光	1.9207	Nanshan	塘朗山	1.18158	Nanshan	安乐	1.47754
Nanshan	安乐	1.92391	Nanshan	安乐	1.18992	Nanshan	大冲	1.49091
Nanshan	高新区	1.95038	Nanshan	大冲	1.19794	Nanshan	高新区	1.50049
Nanshan	留仙	1.95279	Nanshan	留仙	1.19843	Nanshan	白石洲东	1.51
Nanshan	白石洲东	1.95806	Nanshan	高新区	1.19872	Nanshan	塘朗山	1.51136
Nanshan	白石洲西	1.96809	Nanshan	长源	1.20571	Nanshan	留仙	1.51597
Nanshan	沙河街	1.98324	Nanshan	白石洲东	1.20735	Nanshan	塘朗	1.52403
Nanshan	塘朗	1.99714	Nanshan	塘朗	1.21033	Nanshan	白石洲西	1.52413
Nanshan	丽城	2.0265	Nanshan	丽城	1.21326	Nanshan	沙河街	1.52822
Nanshan	塘朗山	2.02845	Nanshan	白石洲西	1.22008	Nanshan	丽城	1.53918
Nanshan	大学城	2.09059	Nanshan	沙河街	1.22141	Nanshan	长源	1.55449
Nanshan	长源	2.12337	Nanshan	峰景	1.25913	Nanshan	大学城	1.60531
Nanshan	同乐	2.13868	Nanshan	龙珠	1.25913	Nanshan	峰景	1.61993
Nanshan	桃源	2.17474	Nanshan	大学城	1.28359	Nanshan	龙珠	1.61993
Nanshan	星河街	2.1756	Nanshan	松坪山	1.30257	Nanshan	同乐	1.64292
Nanshan	龙辉	2.18164	Nanshan	桃源	1.30456	Nanshan	松坪山	1.64578
Nanshan	松坪山	2.18356	Nanshan	同乐	1.30568	Nanshan	桃源	1.64678
Nanshan	峰景	2.1856	Nanshan	明珠街	1.32492	Nanshan	星河街	1.66327
Nanshan	龙珠	2.1856	Nanshan	星河街	1.32547	Nanshan	明珠街	1.66462
Nanshan	文昌街	2.18872	Nanshan	龙辉	1.3287	Nanshan	龙辉	1.66961
Nanshan	明珠街	2.19254	Nanshan	科技园	1.32881	Nanshan	科技园	1.67203
Nanshan	科技园	2.1927	Nanshan	文昌街	1.34108	Nanshan	文昌街	1.68128
Nanshan	龙光	2.21796	Nanshan	新塘	1.34286	Nanshan	新塘	1.68909
Nanshan	新塘	2.23138	Nanshan	龙光	1.35836	Nanshan	龙光	1.71265
Nanshan	铜鼓	2.23392	Nanshan	高发	1.36484	Nanshan	东方	1.71635
Nanshan	珠光	2.24703	Nanshan	铜鼓	1.37651	Nanshan	华夏街	1.7227
Nanshan	华夏街	2.25402	Nanshan	东方	1.38075	Nanshan	铜鼓	1.7319
Nanshan	东方	2.25647	Nanshan	华夏街	1.38412	Nanshan	珠光	1.73793
Nanshan	龙联	2.272	Nanshan	珠光	1.38856	Nanshan	龙联	1.74824
Nanshan	中新街	2.3571	Nanshan	龙联	1.3934	Nanshan	高发	1.76229
Nanshan	香山街	2.38872	Nanshan	中新街	1.45443	Nanshan	中新街	1.81191
Nanshan	高发	2.41007	Nanshan	香山街	1.46023	Nanshan	香山街	1.82268
Nanshan	光华街	2.70198	Nanshan	光华街	1.62419	Nanshan	光华街	2.03535
Pingshan	马峦	0.236336	Pingshan	马峦	0.167491	Pingshan	马峦	0.219714
Pingshan	田心	0.457806	Pingshan	田心	0.324476	Pingshan	田心	0.408361
Pingshan	金龟	0.549101	Pingshan	田头	0.384211	Pingshan	竹坑	0.48437
Pingshan	田头	0.551184	Pingshan	竹坑	0.387139	Pingshan	田头	0.50667
Pingshan	竹坑	0.55662	Pingshan	金龟	0.401975	Pingshan	金龟	0.517468
Pingshan	金沙	0.64558	Pingshan	金沙	0.485871	Pingshan	金沙	0.589359
Pingshan	龙田	0.653415	Pingshan	龙田	0.487358	Pingshan	龙田	0.593171
Pingshan	坑梓	0.675191	Pingshan	六和	0.487898	Pingshan	坑梓	0.602138
Pingshan	秀新	0.675191	Pingshan	坑梓	0.491681	Pingshan	秀新	0.602138
Pingshan	江岭	0.696336	Pingshan	秀新	0.491681	Pingshan	六和	0.616029
Pingshan	石井	0.696336	Pingshan	坪环	0.49983	Pingshan	坪环	0.632542
Pingshan	老坑	0.707844	Pingshan	江岭	0.508747	Pingshan	老坑	0.637823
Pingshan	南布	0.709843	Pingshan	石井	0.508747	Pingshan	江岭	0.651849
Pingshan	沙坣	0.709843	Pingshan	南布	0.517559	Pingshan	石井	0.651849
Pingshan	六和	0.729442	Pingshan	沙坣	0.517559	Pingshan	南布	0.664802
Pingshan	坪环	0.743803	Pingshan	老坑	0.518121	Pingshan	沙坣	0.664802
Pingshan	坪山	0.775367	Pingshan	坪山	0.52636	Pingshan	沙田	0.667865
Pingshan	和平	0.78132	Pingshan	和平	0.529199	Pingshan	坪山	0.680323
Pingshan	沙湖	0.801456	Pingshan	沙田	0.532686	Pingshan	和平	0.687055
Pingshan	沙田	0.807482	Pingshan	沙湖	0.550078	Pingshan	沙湖	0.688592
Pingshan	汤坑	0.883379	Pingshan	碧岭	0.609917	Pingshan	汤坑	0.769311
Pingshan	六联	0.960477	Pingshan	汤坑	0.614563	Pingshan	碧岭	0.789062
Pingshan	碧岭	1.04404	Pingshan	六联	0.633335	Pingshan	六联	0.792756
Yantian	小梅沙	0.268182	Yantian	小梅沙	0.205966	Yantian	小梅沙	0.270602
Yantian	明珠	0.63149	Yantian	明珠	0.40733	Yantian	明珠	0.507987
Yantian	东海岸	0.699004	Yantian	大梅沙	0.415331	Yantian	大梅沙	0.541592
Yantian	大梅沙	0.721135	Yantian	沙头角	0.446019	Yantian	东海岸	0.5701
Yantian	沙头角	0.777992	Yantian	田心	0.446988	Yantian	沙头角	0.572313
Yantian	田心	0.779179	Yantian	东海岸	0.455714	Yantian	田心	0.57372
Yantian	滨海	0.833253	Yantian	滨海	0.488025	Yantian	滨海	0.62796
Yantian	桥东	0.934143	Yantian	桥东	0.55673	Yantian	桥东	0.705622
Yantian	中英街	0.935199	Yantian	中英街	0.558103	Yantian	中英街	0.707366
Yantian	盐田	0.949537	Yantian	盐田	0.565268	Yantian	盐田	0.723992
Yantian	东和	0.980287	Yantian	东和	0.599495	Yantian	东和	0.756666
Yantian	海涛	0.980287	Yantian	海涛	0.599495	Yantian	海涛	0.756666
Yantian	沿港	1.06118	Yantian	沿港	0.637616	Yantian	沿港	0.808729
Yantian	东海	1.1268	Yantian	东海	0.679289	Yantian	东海	0.864687
Yantian	田东	1.12831	Yantian	田东	0.680217	Yantian	田东	0.865897
Yantian	鹏湾	1.14578	Yantian	永安	0.689491	Yantian	永安	0.874491
Yantian	梧桐	1.15882	Yantian	鹏湾	0.691178	Yantian	鹏湾	0.876945
Yantian	永安	1.16401	Yantian	梧桐	0.697793	Yantian	梧桐	0.890688
Yantian	海桐	1.25024	Yantian	海桐	0.749175	Yantian	海桐	0.964337
